# Supplementary material for: Minimizing IP issues associated with gene constructs encoding the Bt toxin - a case study
Source: BMC Biotechnol. 2024 Jun 3;24:37. doi: 10.1186/s12896-024-00864-3 (PMC11145813; doi:10.1186/s12896-024-00864-3)
Supplement: Supplementary file 4 — Supplementary Material 4 [file 12896_2024_864_MOESM4_ESM.xlsx]

## Sheet: Sheet1
Supplementary Table 4: List of binary plasmid construct components, their associated intellectual property status and relevant patents.
	Technology inventory	Use of technology	IP status by jurisdiction
						IP information	Relevant patents/publications
			USA	Australia	India
I. Plant Transformation DNA Plasmid Backbone
Binary Vector	pPIPRA560	Backbone Plasmid	None	None	None	Use of PIPRA560 does not fall under a patent. However as DNA was obtained from UC Davis, its use is covered by a MTA that was executed in Nov 2012 with the University of Melbourne, which limits use of the plasmid for academic non-commercial research. Note: Entities wanting to use the PIPRA560 vector for humanitarian use can negiote with UC Davis, as this institution provides access to these mater…	Chi-Ham, C. L. et al. (2012). "An intellectual property sharing initiative in agricultural biotechnology: development of broadly accessible technologies for plant transformation." Plant Biotechnol J 10(5): 501-510.
II. T-DNA Region
Plant selectable marker cassette	FMV 34S	Promoter	Expired	None	None	Use of the FMV 34S promoter falls under the patent “Figwort mosaic virus promoter and uses” assigned to Calgene Inc. (now Monsanto) and the University of California. UC Davis solely manages the Intelectual property (IP) and Tangible property (TP) rights. The US patent expired April 18th, 2017. The US patent family does not apparently contain members in Australia or India.	US6051753
	MAS 3'UTR	Transcription Regulation, 3'UTR	None	None	None	No relevant IP identified.
	LoxP/Lox5171	Removal of seelctable marker through site-specific recombination	Expired	Expired	None	Use of LoxP and Lox5171 fall under the patent "Variant Loxp Sequences and Application of the Same" assigned to Dainippon Sumitomo Pharma Co. Ltd. The Australian patent AU741415 expired Oct 11th, 2018. The US patent US6465254 expired Nov 12, 2018 and EP1035208 expired on Nov 12, 2018. No IP was found in the Indian online database	EP1035208, US6465254, and AU741415
BT Cry1C DNA Cassette	SCSV S7 or S7S7	Promoter	Expired	Expired	None	Use of the SCSV S4 and S7 promoters fall under two patent families: “Plant transcription regulators from circovirus” assigned to CSIRO and “Novel Genes Encoding Insecticidal Proteins” assigned to BASF Agricultural Solutions Seed US LLC (formerly Bayer Biosceince). The Australian CSIRO patent AU689311 and US6211431 expired August 30th, 2015. The BASF Agricultural Solutions Seed US LLC patents expi…	CSIRO: US6211431, AU689311 Bayer: AR059995; AT511515; AU2007228981; CA2646471; CN101405296; DK1999141; EA200802018; EP1999141; NZ571952; US20100235951; WO2007107302
	Oryza sativa tapetum E1 (GE1)	Transcription Regulation, 5' UTR leader	None	None	None	Use of tapetum E1 (GE1) Oryza sativa 5’ UTR leader sequence falls under the patent family “Novel Genes Encoding Insecticidal Proteins” assigned to BASF Agricultural Solutions Seed US LLC. Due to a narrowing of claims during prosecution of the patent in both the US and Australia (see Cry1B/Cry1C entry below), it is likely that use of E1 in conjunction with Cry1M sequences falls outside of these cl…	AR059995; AT511515; AU2007228981; CA2646471; CN101405296; DK1999141; EA200802018; EP1999141; NZ571952; US20100235951; WO2007107302
	Potato intron	Transcription Regulation intron	None	None	None	No relevant IP identified.
	Cry1C	Gene of Interest	None	None	None	Use of Cry1B and Cry1C gene sequences fall under the patent family “Novel Genes Encoding Insecticidal Proteins” assigned to BASF Agricultural Solutions Seed (formerly Bayer Bioscience). These include chimeric gene constructs with Cry1C and dual Bt constructs with Cry1B. The scope of the US and Australian claims was narrowed during prosecution and are now limited to sequences that contain at least…	AR059995; AT511515; AU2007228981; CA2646471; CN101405296; DK1999141; EA200802018; EP1999141; NZ571952; US20100235951; WO2007107302
	ME 3'UTR	Transcription Regulation, 3'UTR	Expired	Expired	None	Use of the ME 3' UTR falls under the patent family “Plant transcription regulators from circovirus” assigned to CSIRO. An alignment using GenomeQuest shows there is 97% coverage and 99% identity between the ME 3’UTR used in constructs pJG1024/1027 and the CSIRO US 6211431 Seq ID 8. The claims also specify driving heterologous genes for insect resistance, in particular Bt toxins. These claims cove…	US6211431, AT266734T, AU689311b2, CA2198723A1, CA2198723C, CN1164869A, DE69533037D1, DE69533037T2, EP785999B1, ES2220935T3, JP10505233A, MX199701601A, Z291734A, WO1996006932A1
BT Cry1B DNA Cassette	SCSV S4 or S4S4	Promoter	Expired	Expired	None	As above
	Tapetum E1 Leader	Transcription Regulation, 5'UTR leader	None	None	None	As above
	Cry1B	Gene of Interest	None	None	None	As above
	Pea Rubisco E9	Promoter	None	None	None	No relevant IP was identified.
Note: Patents are territorial in nature. IP searhces uses a wide range of available on-line patent data to search by jurisdiction. However, where patents exist that are not digitally available, this research will not detect them. More in depth investigation requires hiring an agent in-country to search the local patent office. This may be particularly the case for India.
